# Supplementary material for: 5-Hydroxymethylcytosine profiles of cfDNA are highly predictive of R-CHOP treatment response in diffuse large B cell lymphoma patients
Source: Clin Epigenetics. 2021 Feb 11;13:33. doi: 10.1186/s13148-020-00973-8 (PMC7879534; doi:10.1186/s13148-020-00973-8)
Supplement: Supplementary file 1 — Additional file 1. 205 5hmC markers.anotation. [file 13148_2020_973_MOESM1_ESM.csv]

seqnames	start	end	width	strand	logFC	PValue	annotation	geneChr	geneStart	geneEnd	geneLength	geneStrand	geneId	transcriptId	distanceToTSS	ENSEMBL	SYMBOL	GENENAME
chr1	6721489	6721898	410	*	0.842822165	0.000741163	Intron (uc001aof.2/55735, intron 4 of 15)	1	6685210	6695646	10437	1	90326	uc001aoe.2	36279	ENSG00000041988	THAP3	THAP domain containing 3
chr1	39296153	39297045	893	*	0.600100646	0.004836355	Distal Intergenic	1	39303869	39325495	21627	2	64121	uc001ccq.3	28450	ENSG00000116954	RRAGC	Ras related GTP binding C
chr1	65475777	65476303	527	*	0.573036306	0.009185822	Distal Intergenic	1	65298906	65432619	133714	2	3716	uc009wam.1	-43158	ENSG00000162434	JAK1	Janus kinase 1
chr1	115000239	115000728	490	*	0.691684454	0.008872122	Promoter (5-6kb)	1	114935399	115006178	70780	2	51592	uc010ows.2	5450	ENSG00000197323	TRIM33	tripartite motif containing 33
chr1	117045758	117046328	571	*	-0.762703672	0.00095779	Distal Intergenic	1	117061853	117087226	25374	2	965	uc001ego.1	40898	ENSG00000116815	CD58	CD58 molecule
chr1	151297596	151298149	554	*	-0.63436107	0.00426202	Promoter (2-3kb)	1	151264273	151300191	35919	2	5298	uc001exr.3	2042	ENSG00000143393	PI4KB	phosphatidylinositol 4-kinase beta
chr1	161737613	161738080	468	*	-0.620442831	0.008661944	Promoter (1-2kb)	1	161736034	161933860	197827	1	22926	uc001gbs.3	1579	ENSG00000118217	ATF6	activating transcription factor 6
chr1	172670760	172671437	678	*	-0.714870534	0.001333649	Distal Intergenic	1	172628185	172636012	7828	1	356	uc001git.3	42575	ENSG00000117560	FASLG	Fas ligand
chr1	185001698	185002212	515	*	0.755347876	0.007432647	Distal Intergenic	1	185014551	185071740	57190	1	6045	uc001grc.1	-12339	ENSG00000121481	RNF2	ring finger protein 2
chr1	185619363	185620064	702	*	0.613566605	0.005000695	Distal Intergenic	1	185703683	186160085	456403	1	83872	uc001grq.1	-83619	ENSG00000143341	HMCN1	hemicentin 1
chr1	200820062	200820613	552	*	0.984844373	0.000236003	Intron (uc001gvk.3/23271, intron 11 of 16)	1	200842083	200843306	1224	1	2848	uc001gvn.2	-21470	ENSG00000170128	GPR25	G protein-coupled receptor 25
chr1	201814062	201814584	523	*	0.684470654	0.006775134	Intron (uc001gwz.3/55705, intron 1 of 23)	1	201798288	201853422	55135	1	55705	uc001gwz.3	15774	ENSG00000198700	IPO9	importin 9
chr1	205085522	205086326	805	*	0.636574823	0.002582509	Promoter (<=1kb)	1	205055270	205085416	30147	2	5929	uc010prd.2	-106	ENSG00000117222	RBBP5	RB binding protein 5, histone lysine methyltransferase complex subunit
chr1	206741589	206742326	738	*	0.542525703	0.007856364	Intron (uc001hec.1/83593, intron 2 of 3)	1	206730492	206762616	32125	1	83593	uc001hef.3	11097	ENSG00000266094	RASSF5	Ras association domain family member 5
chr1	221264664	221265095	432	*	0.651146374	0.007361121	Distal Intergenic	1	221052743	221058400	5658	1	3142	uc001hmv.4	211921	ENSG00000136630	HLX	H2.0 like homeobox
chr1	231734240	231734969	730	*	-0.511641128	0.008352276	Intron (uc010pwe.2/100303453, intron 5 of 8)	1	231727038	231747836	20799	2	100287814	uc021pkm.2	12867	ENSG00000229228	LINC00582	long intergenic non-protein coding RNA 582
chr1	246290825	246291238	414	*	0.956095859	0.000517034	Intron (uc001ibk.3/64754, intron 5 of 11)	1	245912642	246094125	181484	2	64754	uc001ibj.3	-196700	ENSG00000185420	SMYD3	SET and MYND domain containing 3
chr1	246894133	246894589	457	*	0.647501934	0.00880383	Promoter (6-7kb)	1	246887378	246931440	44063	1	51097	uc001ibr.3	6755	ENSG00000143653	SCCPDH	saccharopine dehydrogenase (putative)
chr1	247755954	247756505	552	*	0.844044061	0.000687658	Promoter (4-5kb)	1	247751662	247752615	954	1	81470	uc010pyy.2	4292	ENSG00000177489	OR2G2	olfactory receptor family 2 subfamily G member 2
chr10	12319880	12320268	389	*	0.70983556	0.007797529	Distal Intergenic	10	12391583	12868137	476555	1	57118	uc001iln.3	-71315	ENSG00000183049	CAMK1D	calcium/calmodulin dependent protein kinase ID
chr10	14917977	14918557	581	*	0.641402013	0.004798385	Promoter (2-3kb)	10	14920782	14946304	25523	1	79723	uc001ing.3	-2225	ENSG00000152455	SUV39H2	suppressor of variegation 3-9 homolog 2
chr10	27154597	27155075	479	*	0.956041433	0.000235204	Promoter (4-5kb)	10	27035525	27150016	114492	2	10006	uc010qdk.2	-4581	ENSG00000136754	ABI1	abl interactor 1
chr10	30108872	30109427	556	*	0.593156025	0.00915634	Distal Intergenic	10	29821458	30025864	204407	2	6840	uc009xld.1	-83008	ENSG00000197321	SVIL	supervillin
chr10	45731798	45732479	682	*	-0.633996326	0.00171366	Distal Intergenic	10	45798806	45803015	4210	2	79290	uc001jcd.1	70536	ENSG00000256574	OR13A1	olfactory receptor family 13 subfamily A member 1
chr10	50374847	50375249	403	*	0.707411715	0.005876672	Exon (uc001jhl.4/170371, exon 3 of 6)	10	50363891	50386446	22556	2	170371	uc001jhl.4	11197	ENSG00000204161	TMEM273	transmembrane protein 273
chr10	70828428	70828957	530	*	-0.641880122	0.002088001	Distal Intergenic	10	70847828	70864567	16740	1	5552	uc001joz.3	-18871	ENSG00000122862	SRGN	serglycin
chr10	92863890	92864470	581	*	-0.637495324	0.007875905	Distal Intergenic	10	92911761	92912837	1077	2	119369	uc001khf.2	48367	NA	NUDT9P1	nudix hydrolase 9 pseudogene 1
chr10	115611744	115612179	436	*	-0.712295338	0.00146478	Promoter (1-2kb)	10	115594483	115613975	19493	2	9937	uc001law.3	1796	ENSG00000198924	DCLRE1A	DNA cross-link repair 1A
chr10	116503655	116504266	612	*	0.584928977	0.008881696	Intron (uc001lbz.1/3983, intron 1 of 1)	10	116361041	116528019	166979	2	3983	uc001lbz.1	23753	ENSG00000099204	ABLIM1	actin binding LIM protein 1
chr10	134063543	134064332	790	*	0.789233459	0.000242992	Promoter (<=1kb)	10	134020996	134062612	41617	2	282974	uc001llc.1	-931	ENSG00000165752	STK32C	serine/threonine kinase 32C
chr11	15134746	15135600	855	*	0.75970568	0.000625082	Promoter (<=1kb)	11	15133970	15268756	134787	1	387755	uc001mly.4	776	ENSG00000188487	INSC	INSC, spindle orientation adaptor protein
chr11	16939460	16940173	714	*	0.72980754	0.001174258	Intron (uc010rcu.1/144100, intron 3 of 26)	11	16809207	16848137	38931	2	144100	uc001mmn.3	-91323	ENSG00000166689	PLEKHA7	pleckstrin homology domain containing A7
chr11	35080222	35080786	565	*	-0.621794629	0.005824733	Distal Intergenic	11	35160417	35244867	84451	1	960	uc021qfw.1	-79631	ENSG00000026508	CD44	CD44 molecule (Indian blood group)
chr11	43905400	43905804	405	*	0.853841739	0.002937775	Promoter (3-4kb)	11	43902357	43941825	39469	1	221120	uc009ykp.2	3043	ENSG00000166199	ALKBH3	alkB homolog 3, alpha-ketoglutaratedependent dioxygenase
chr11	60334221	60334949	729	*	0.667026461	0.008251458	Distal Intergenic	11	60383224	60454621	71398	1	283197	uc001npt.3	-48275	ENSG00000181995	LINC00301	long intergenic non-protein coding RNA 301
chr11	65511519	65512429	911	*	0.895860344	0.008163215	Distal Intergenic	11	65485144	65488409	3266	2	84153	uc001ofn.3	-23110	ENSG00000172922	RNASEH2C	ribonuclease H2 subunit C
chr11	75576695	75577459	765	*	0.619939667	0.005171393	Intron (uc001oxc.3/7405, intron 3 of 14)	11	75549989	75855282	305294	1	7405	uc010rrw.2	26706	ENSG00000198382	UVRAG	UV radiation resistance associated
chr11	107712506	107712969	464	*	0.73318945	0.00962265	Intron (uc010rvu.2/54733, intron 1 of 6)	11	107661717	107729680	67964	2	54733	uc010rvu.2	16711	ENSG00000110660	SLC35F2	solute carrier family 35 member F2
chr11	114493080	114493962	883	*	0.563877857	0.008348027	Distal Intergenic	11	114441313	114466484	25172	2	54827	uc001ppd.3	-26596	ENSG00000137634	NXPE4	neurexophilin and PC-esterase domain family member 4
chr11	120211662	120212234	573	*	-0.800019516	0.000460124	Promoter (4-5kb)	11	120207618	120360645	153028	1	23365	uc009zat.3	4044	ENSG00000196914	ARHGEF12	Rho guanine nucleotide exchange factor 12
chr11	122596770	122597334	565	*	-0.548037471	0.00513239	Exon (uc021qrr.1/uc021qrr.1, exon 1 of 1)	11	122526398	122685187	158790	1	84959	uc001pyi.4	70372	ENSG00000154127	UBASH3B	ubiquitin associated and SH3 domain containing B
chr11	130486500	130487284	785	*	0.69828196	0.002351098	Distal Intergenic	11	130542851	130587247	44397	1	283171	uc031qfg.1	-55567	NA	C11orf44	chromosome 11 open reading frame 44
chr12	1097540	1098064	525	*	-0.625193584	0.007083597	Promoter (1-2kb)	12	1021255	1099219	77965	2	5893	uc001qiu.1	1155	ENSG00000002016	RAD52	RAD52 homolog, DNA repair protein
chr12	28179889	28180298	410	*	-0.731758297	0.004700684	Distal Intergenic	12	28115254	28124916	9663	2	5744	uc001rin.3	-54973	ENSG00000087494	PTHLH	parathyroid hormone like hormone
chr12	49464447	49464817	371	*	-0.736483674	0.006118653	Promoter (<=1kb)	12	49458468	49463775	5308	2	121268	uc009zlc.1	-672	ENSG00000167550	RHEBL1	RHEB like 1
chr12	50107440	50107931	492	*	0.784801341	0.003723124	Promoter (6-7kb)	12	50031724	50101197	69474	2	91010	uc001ruw.1	-6243	ENSG00000161791	FMNL3	formin like 3
chr12	50435220	50435761	542	*	0.674787834	0.006560147	Distal Intergenic	12	50451420	50477405	25986	1	41	uc001rvv.4	-15659	ENSG00000110881	ASIC1	acid sensing ion channel subunit 1
chr12	56518941	56519373	433	*	0.653907688	0.005436754	Promoter (2-3kb)	12	56521986	56538460	16475	1	23344	uc001sjq.3	-2613	ENSG00000139641	ESYT1	extended synaptotagmin 1
chr12	66588133	66588868	736	*	-0.542770996	0.008735058	Promoter (5-6kb)	12	66582978	66648394	65417	1	11213	uc010ssy.2	5155	ENSG00000090376	IRAK3	interleukin 1 receptor associated kinase 3
chr12	80164876	80165503	628	*	-0.593398952	0.007127922	Downstream (1-2kb)	12	80167343	80184263	16921	2	4659	uc001syy.3	18760	ENSG00000058272	PPP1R12A	protein phosphatase 1 regulatory subunit 12A
chr12	132536153	132536617	465	*	-0.564770131	0.007248582	Intron (uc001ujn.3/57634, intron 41 of 52)	12	132547011	132565011	18001	1	57634	uc001ujp.3	-10394	ENSG00000183495	EP400	E1A binding protein p400
chr13	30681641	30682299	659	*	0.586792349	0.007696346	Distal Intergenic	13	30510668	30524625	13958	1	440131	uc010aav.3	170973	NA	LINC00544	long intergenic non-protein coding RNA 544
chr14	36181758	36182366	609	*	0.708546695	0.00528182	Intron (uc001wti.3/253959, intron 16 of 40)	14	36007558	36142228	134671	2	253959	uc010amp.3	-39530	ENSG00000174373	RALGAPA1	Ral GTPase activating protein catalytic alpha subunit 1
chr14	45410497	45411169	673	*	0.620790555	0.009222753	Intron (uc001wvq.4/54813, intron 2 of 4)	14	45393527	45430335	36809	2	54813	uc001wvq.4	19166	ENSG00000179454	KLHL28	kelch like family member 28
chr14	60236200	60237138	939	*	0.704719304	0.000881539	Intron (uc001xen.1/6252, intron 1 of 8)	14	60062694	60194431	131738	2	6252	uc001xem.1	-41769	ENSG00000139970	RTN1	reticulon 1
chr14	65173210	65173767	558	*	-0.753502503	0.000322538	Promoter (2-3kb)	14	65171193	65211060	39868	1	26030	uc001xho.1	2017	ENSG00000126822	PLEKHG3	pleckstrin homology and RhoGEF domain containing G3
chr14	70099395	70099831	437	*	-0.685753814	0.002119252	Intron (uc001xlk.3/9766, intron 1 of 5)	14	70078310	70181861	103552	1	9766	uc010aqz.3	21085	ENSG00000100647	SUSD6	sushi domain containing 6
chr14	76208642	76209039	398	*	0.78422922	0.003362374	Promoter (2-3kb)	14	76211438	76353650	142213	1	23093	uc001xrz.3	-2399	ENSG00000119685	TTLL5	tubulin tyrosine ligase like 5
chr14	92355742	92356249	508	*	-0.671965378	0.002633221	Intron (uc010aud.3/10516, intron 6 of 10)	14	92335755	92341160	5406	2	10516	uc001xzw.3	-14582	ENSG00000140092	FBLN5	fibulin 5
chr15	32163431	32164148	718	*	-0.623642487	0.008252397	Promoter (<=1kb)	15	31848202	32162992	314791	2	161725	uc001zfs.1	-439	ENSG00000169918	OTUD7A	OTU deubiquitinase 7A
chr15	40975368	40976333	966	*	0.57566133	0.007522837	Distal Intergenic	15	40985953	40987303	1351	2	100505648	uc001zmh.2	10970	ENSG00000245849	RAD51-AS1	RAD51 antisense RNA 1 (head to head)
chr15	43619881	43620479	599	*	0.618558223	0.008170233	Promoter (2-3kb)	15	43619974	43622820	2847	2	9836	uc001zrg.3	2341	ENSG00000168806	LCMT2	leucine carboxyl methyltransferase 2
chr15	45748423	45749161	739	*	0.618485642	0.009303688	Intron (uc001zvi.1/uc001zvi.1, intron 1 of 3)	15	45725248	45725327	80	1	100126311	uc021skp.1	23175	ENSG00000284386	MIR147B	microRNA 147b
chr15	55781870	55782416	547	*	-0.698609205	0.003442833	Promoter (8-9kb)	15	55647421	55790782	143362	2	100533483	uc002acy.3	8366	ENSG00000261771	DNAAF4-CCPG1	DNAAF4-CCPG1 readthrough (NMD candidate)
chr15	56982146	56982638	493	*	-0.87521712	0.000560094	Promoter (7-8kb)	15	56922374	56974675	52302	2	54816	uc010bfp.3	-7471	ENSG00000137871	ZNF280D	zinc finger protein 280D
chr15	58830521	58831049	529	*	-0.632450219	0.002657209	Exon (uc010bfz.1/3990, exon 3 of 9)	15	58901357	58913820	12464	2	102	uc002aff.1	82771	ENSG00000137845	ADAM10	ADAM metallopeptidase domain 10
chr15	78702367	78703190	824	*	0.602745654	0.004107179	Distal Intergenic	15	78730518	78766164	35647	1	3658	uc002bdq.3	-27328	ENSG00000136381	IREB2	iron responsive element binding protein 2
chr15	88260299	88261082	784	*	0.699217611	0.008531436	Distal Intergenic	15	88120160	88122917	2758	1	145978	uc002bmc.1	140139	ENSG00000259527	LINC00052	long intergenic non-protein coding RNA 52
chr15	99463386	99464345	960	*	-0.522840145	0.006864024	Promoter (3-4kb)	15	99467754	99478655	10902	1	3480	uc010boo.1	-3409	ENSG00000140443	IGF1R	insulin like growth factor 1 receptor
chr15	100455971	100456947	977	*	0.539085436	0.008827926	Distal Intergenic	15	100513161	100516476	3316	2	170691	uc002bvw.1	59529	ENSG00000140470	ADAMTS17	ADAM metallopeptidase with thrombospondin type 1 motif 17
chr16	11408813	11409358	546	*	-0.651013668	0.001458698	Intron (uc002daq.1/116028, intron 3 of 4)	16	11439311	11445617	6307	1	116028	uc002daw.1	-29953	ENSG00000175643	RMI2	RecQ mediated genome instability 2
chr16	24916341	24916920	580	*	0.908284038	0.000486029	Promoter (1-2kb)	16	24918338	24922949	4612	1	115584	uc002dmv.4	-1418	ENSG00000158865	SLC5A11	solute carrier family 5 member 11
chr16	28174671	28175324	654	*	-0.642697883	0.001540053	Intron (uc002dpa.2/23214, intron 6 of 23)	16	28109298	28223239	113942	2	23214	uc002dpa.2	47915	ENSG00000169180	XPO6	exportin 6
chr16	31237898	31238469	572	*	0.654384692	0.007447005	Promoter (9-10kb)	16	31227283	31228395	1113	2	260434	uc002ebo.3	-9503	ENSG00000169900	PYDC1	pyrin domain containing 1
chr16	69090567	69091095	529	*	0.617223263	0.007698008	Intron (uc002ewi.4/79613, intron 17 of 17)	16	69139467	69151570	12104	1	3038	uc010cfh.3	-48372	ENSG00000103044	HAS3	hyaluronan synthase 3
chr16	74581712	74582143	432	*	-0.684064293	0.003780482	Intron (uc002fcw.4/2734, intron 1 of 25)	16	74481326	74641042	159717	2	2734	uc002fcw.4	58899	ENSG00000090863	GLG1	golgi glycoprotein 1
chr16	75221350	75222208	859	*	0.605738387	0.006429566	Distal Intergenic	16	75237994	75241072	3079	2	440387	uc002fdr.3	18864	ENSG00000168928	CTRB2	chymotrypsinogen B2
chr16	88527187	88527644	458	*	-0.731612763	0.001130683	Promoter (7-8kb)	16	88520014	88601574	81561	1	161882	uc002fkv.3	7173	ENSG00000179588	ZFPM1	zinc finger protein, FOG family member 1
chr17	50961	51701	741	*	-0.601908437	0.006306901	Distal Intergenic	17	6011	31420	25410	2	8447	uc010vpx.1	-19541	ENSG00000272636	DOC2B	double C2 domain beta
chr17	1483171	1483984	814	*	-0.531855928	0.006795841	Intron (uc002fsu.3/124935, intron 12 of 14)	17	1424873	1466110	41238	2	5306	uc021tng.1	-17061	ENSG00000174238	PITPNA	phosphatidylinositol transfer protein alpha
chr17	1990377	1990904	528	*	-0.546268607	0.009981041	Promoter (1-2kb)	17	1963133	1992055	28923	2	23293	uc031qxw.1	1151	ENSG00000070366	SMG6	SMG6, nonsense mediated mRNA decay factor
chr17	17574715	17575389	675	*	0.559155954	0.009687099	Promoter (9-10kb)	17	17584787	17714765	129979	1	10743	uc002grm.3	-9398	ENSG00000108557	RAI1	retinoic acid induced 1
chr17	35466686	35467289	604	*	0.714585052	0.003894808	Intron (uc010wdb.2/31, intron 4 of 7)	17	35441927	35479716	37790	2	31	uc010wdb.2	12427	ENSG00000278540	ACACA	acetyl-CoA carboxylase alpha
chr17	41304385	41305329	945	*	-0.640011982	0.000898951	Intron (uc002idh.3/10230, intron 7 of 7)	17	41196312	41322420	126109	2	672	uc010whp.2	17091	ENSG00000012048	BRCA1	BRCA1, DNA repair associated
chr17	53908317	53908947	631	*	0.696893419	0.00438462	Distal Intergenic	17	53828466	53854748	26283	1	58488	uc010dch.3	79851	ENSG00000141179	PCTP	phosphatidylcholine transfer protein
chr17	56296818	56297594	777	*	0.63702225	0.004579227	Promoter (<=1kb)	17	56282797	56296966	14170	2	54903	uc021uam.1	0	ENSG00000011143	MKS1	Meckel syndrome, type 1
chr17	57533791	57534410	620	*	0.724093142	0.002691407	Distal Intergenic	17	57443444	57443515	72	1	100616204	uc021uat.1	90347	ENSG00000263857	MIR4729	microRNA 4729
chr17	65109301	65110062	762	*	0.733383451	0.001021377	Promoter (3-4kb)	17	65104267	65105802	1536	2	9931	uc010der.3	-3499	ENSG00000198265	HELZ	helicase with zinc finger
chr17	66083695	66084057	363	*	-0.627054576	0.007548667	Distal Intergenic	17	66097696	66132070	34375	1	100499466	uc002jgq.3	-13639	NA	LINC00674	long intergenic non-protein coding RNA 674
chr17	78912666	78913122	457	*	-0.65056258	0.002967365	Intron (uc002jyt.1/57521, intron 24 of 33)	17	78923236	78940173	16938	1	57521	uc002jyu.1	-10114	ENSG00000141564	RPTOR	regulatory associated protein of MTOR complex 1
chr18	2721349	2721652	304	*	-0.735490731	0.006077375	Intron (uc002klm.4/23347, intron 19 of 47)	18	2706362	2805015	98654	1	23347	uc002kll.4	14987	ENSG00000101596	SMCHD1	structural maintenance of chromosomes flexible hinge domain containing 1
chr18	10114238	10114766	529	*	0.639541363	0.008052941	Distal Intergenic	18	9913955	9960018	46064	1	9218	uc002kok.3	200283	ENSG00000101558	VAPA	VAMP associated protein A
chr18	21581235	21582085	851	*	0.565652728	0.005014979	Promoter (8-9kb)	18	21572737	21715574	142838	1	125488	uc002kuu.3	8498	ENSG00000168234	TTC39C	tetratricopeptide repeat domain 39C
chr18	29695490	29695857	368	*	-0.620536928	0.00583932	Intron (uc002kxg.3/51444, intron 4 of 7)	18	29672569	29711524	38956	1	51444	uc021uip.2	22921	ENSG00000134758	RNF138	ring finger protein 138
chr18	46424101	46424918	818	*	-0.533888713	0.008938415	Distal Intergenic	18	46446223	46469177	22955	2	4092	uc002ldf.3	44259	ENSG00000101665	SMAD7	SMAD family member 7
chr18	60919454	60920411	958	*	0.53531399	0.008390094	Intron (uc002lit.1/596, intron 2 of 2)	18	60790579	60986613	196035	2	596	uc002lit.1	66202	ENSG00000171791	BCL2	BCL2, apoptosis regulator
chr18	61875297	61876169	873	*	0.574488664	0.006966476	Intron (uc002ljx.3/284294, intron 2 of 9)	18	61880318	61927290	46973	2	400654	uc002ljy.3	51121	ENSG00000266952	LINC01538	long intergenic non-protein coding RNA 1538
chr18	77500908	77501376	469	*	-1.069482788	1.49E-06	Intron (uc002lnh.2/9150, intron 12 of 12)	18	77441430	77514510	73081	1	9150	uc021ult.1	59478	ENSG00000060069	CTDP1	CTD phosphatase subunit 1
chr19	6865331	6865864	534	*	-0.656051443	0.003886523	Distal Intergenic	19	6887560	6940464	52905	1	2015	uc002mfw.4	-21696	ENSG00000174837	ADGRE1	adhesion G protein-coupled receptor E1
chr19	11250078	11250892	815	*	-0.488952834	0.008720254	Distal Intergenic	19	11238684	11244505	5822	1	3949	uc010dxu.3	11394	ENSG00000130164	LDLR	low density lipoprotein receptor
chr19	31705470	31705856	387	*	0.7431412	0.005877388	Distal Intergenic	19	31640783	31641311	529	1	94023	uc010xrm.2	64687	NA	NA	NA
chr19	45679298	45679709	412	*	0.698295371	0.006301363	Promoter (1-2kb)	19	45666186	45681501	15316	2	79090	uc002pav.4	1792	ENSG00000007255	TRAPPC6A	trafficking protein particle complex 6A
chr19	57861861	57862338	478	*	0.727468307	0.007053318	Promoter (<=1kb)	19	57862645	57871265	8621	1	57343	uc010etw.3	-307	ENSG00000131845	ZNF304	zinc finger protein 304
chr2	37572650	37573273	624	*	-0.636810289	0.008006054	Promoter (<=1kb)	2	37571753	37600465	28713	1	25797	uc002rqg.3	897	ENSG00000115828	QPCT	glutaminyl-peptide cyclotransferase
chr2	113032021	113032479	459	*	-0.636503786	0.005381025	Promoter (<=1kb)	2	113033178	113097640	64463	1	376940	uc002thq.1	-699	ENSG00000188177	ZC3H6	zinc finger CCCH-type containing 6
chr2	113112155	113113014	860	*	0.672359928	0.00123106	Distal Intergenic	2	113057426	113063330	5905	1	376940	uc002thr.1	54729	ENSG00000188177	ZC3H6	zinc finger CCCH-type containing 6
chr2	145800931	145801538	608	*	0.71024247	0.003440749	Intron (uc021vqn.2/401014, intron 2 of 3)	2	145425534	145834291	408758	1	401014	uc031rpo.1	375397	ENSG00000226674	TEX41	testis expressed 41 (non-protein coding)
chr2	161150832	161151513	682	*	0.666809546	0.004649927	Intron (uc002ubi.4/5937, intron 6 of 14)	2	160998493	161128399	129907	2	3694	uc010fow.1	-22433	ENSG00000115221	ITGB6	integrin subunit beta 6
chr2	172732046	172732530	485	*	-0.696043386	0.00169159	Intron (uc002uhh.3/8604, intron 2 of 17)	2	172639915	172750816	110902	2	8604	uc002uhh.3	18286	ENSG00000115840	SLC25A12	solute carrier family 25 member 12
chr2	175892801	175893401	601	*	0.550393455	0.008105249	Distal Intergenic	2	175664042	175870107	206066	2	1123	uc010zeq.2	-22694	ENSG00000128656	CHN1	chimerin 1
chr2	208021526	208022095	570	*	-0.56297606	0.00504767	Promoter (8-9kb)	2	207938862	208030740	91879	2	8609	uc002vbz.2	8645	ENSG00000118263	KLF7	Kruppel like factor 7
chr20	4067866	4068353	488	*	0.713085695	0.004710203	Distal Intergenic	20	4129426	4168394	38969	1	54498	uc002wkk.2	-61073	ENSG00000088826	SMOX	spermine oxidase
chr20	5111230	5111760	531	*	-0.665163473	0.00212397	Promoter (3-4kb)	20	5107407	5178533	71127	1	8760	uc002wlw.3	3823	ENSG00000101290	CDS2	CDP-diacylglycerol synthase 2
chr20	35724847	35725417	571	*	-0.59391472	0.008839656	Promoter (<=1kb)	20	35684549	35724410	39862	2	5933	uc010gfv.1	-437	ENSG00000080839	RBL1	RB transcriptional corepressor like 1
chr20	47536145	47536615	471	*	0.756246089	0.004888542	Promoter (1-2kb)	20	47538275	47653230	114956	1	10564	uc002xtx.4	-1660	ENSG00000124198	ARFGEF2	ADP ribosylation factor guanine nucleotide exchange factor 2
chr20	49292267	49292883	617	*	0.563865612	0.009268287	Intron (uc010zyt.2/140876, intron 1 of 21)	20	49209572	49307758	98187	2	140876	uc010zyu.1	14875	ENSG00000042062	RIPOR3	RIPOR family member 3
chr22	19700875	19701613	739	*	0.574690774	0.006696404	Promoter (<=1kb)	22	19701987	19711102	9116	1	100526833	uc002zpv.2	-374	ENSG00000184702	SEPT5-GP1BB	SEPT5-GP1BB readthrough
chr22	20924174	20924780	607	*	0.615068127	0.004880086	Promoter (3-4kb)	22	20927965	20941919	13955	1	51586	uc002zst.3	-3185	ENSG00000099917	MED15	mediator complex subunit 15
chr22	28651285	28651768	484	*	-0.640937554	0.008538275	Intron (uc003adp.4/23331, intron 5 of 22)	22	28388916	28404267	15352	1	284900	uc003adq.1	262369	ENSG00000235954	TTC28-AS1	TTC28 antisense RNA 1
chr22	30053872	30054281	410	*	-0.657495258	0.00615944	Promoter (6-7kb)	22	30060979	30079904	18926	1	4771	uc010gvp.3	-6698	ENSG00000186575	NF2	neurofibromin 2
chr22	38078153	38079005	853	*	0.581403062	0.008356195	Promoter (3-4kb)	22	38082344	38122510	40167	1	11078	uc003atq.1	-3339	ENSG00000100106	TRIOBP	TRIO and F-actin binding protein
chr3	11599571	11600027	457	*	-0.546097359	0.007482582	3' UTR	3	11597544	11610398	12855	2	9686	uc010hdv.1	10371	ENSG00000144560	VGLL4	vestigial like family member 4
chr3	12231748	12232545	798	*	-0.556950228	0.00478483	3' UTR	3	12194568	12200851	6284	2	7079	uc003bwo.3	-30897	ENSG00000157150	TIMP4	TIMP metallopeptidase inhibitor 4
chr3	49834530	49835248	719	*	0.638103615	0.00778169	Promoter (2-3kb)	3	49828167	49837254	9088	2	389118	uc010hkz.3	2006	ENSG00000187492	CDHR4	cadherin related family member 4
chr3	58033583	58034121	539	*	0.792868804	0.001121236	Intron (uc003djj.2/2317, intron 1 of 45)	3	58063983	58157982	94000	1	2317	uc003djl.2	-29862	ENSG00000136068	FLNB	filamin B
chr3	98270705	98271079	375	*	0.899412698	0.001116758	Distal Intergenic	3	98250743	98251994	1252	1	2838	uc011bgy.3	19962	ENSG00000154165	GPR15	G protein-coupled receptor 15
chr3	121430838	121431239	402	*	0.805856333	0.00109308	Intron (uc003eei.5/2804, intron 10 of 21)	3	121412588	121448864	36277	2	2804	uc011bjm.1	17625	ENSG00000173230	GOLGB1	golgin B1
chr3	126150579	126151448	870	*	0.571728879	0.007668178	Intron (uc003eiu.1/348807, intron 13 of 16)	3	126114785	126155398	40614	1	348807	uc010hsg.1	35794	ENSG00000163885	CFAP100	cilia and flagella associated protein 100
chr3	133935711	133936305	595	*	0.666938224	0.004155733	Intron (uc003eqc.1/6259, intron 3 of 15)	3	133875978	133969586	93609	2	6259	uc003eqc.1	33281	ENSG00000163785	RYK	receptor-like tyrosine kinase
chr3	141374842	141375194	353	*	0.780054883	0.005946684	Distal Intergenic	3	141457051	141465645	8595	1	9616	uc003euc.3	-81857	ENSG00000114125	RNF7	ring finger protein 7
chr3	153906900	153907486	587	*	-0.632470302	0.007993527	Intron (uc021xgc.1/26084, intron 7 of 14)	3	153943574	153975616	32043	1	26084	uc011boi.1	-36088	ENSG00000114790	ARHGEF26	Rho guanine nucleotide exchange factor 26
chr3	172214679	172215102	424	*	0.749686938	0.002070811	Distal Intergenic	3	172223298	172241297	18000	2	8743	uc003fid.3	26195	ENSG00000121858	TNFSF10	TNF superfamily member 10
chr3	172475357	172476061	705	*	0.626980938	0.007198932	Promoter (3-4kb)	3	172472247	172539264	67018	1	1894	uc003fij.2	3110	ENSG00000114346	ECT2	epithelial cell transforming 2
chr4	7067025	7067874	850	*	-0.553906073	0.007506068	Promoter (1-2kb)	4	7061780	7069800	8021	2	80273	uc003gjy.1	1926	ENSG00000109519	GRPEL1	GrpE like 1, mitochondrial
chr4	40807970	40808570	601	*	0.755366061	0.002470033	Intron (uc003gvi.4/79730, intron 10 of 10)	4	40812044	40859172	47129	2	323	uc003gvk.3	50602	ENSG00000163697	APBB2	amyloid beta precursor protein binding family B member 2
chr4	56727966	56728536	571	*	0.672891934	0.009985386	Promoter (8-9kb)	4	56719816	56771244	51429	1	55763	uc003hbg.1	8150	ENSG00000090989	EXOC1	exocyst complex component 1
chr4	80133390	80133880	491	*	-0.651591837	0.006453967	Intron (uc003hlr.2/100505875, intron 4 of 5)	4	80116990	80220718	103729	1	100505875	uc003hls.3	16400	NA	LINC01088	long intergenic non-protein coding RNA 1088
chr4	83888714	83889399	686	*	0.603473657	0.009527376	Intron (uc003hnx.3/132660, intron 4 of 12)	4	83845756	83931982	86227	2	132660	uc003hnx.3	42583	ENSG00000189308	LIN54	lin-54 DREAM MuvB core complex component
chr4	89700395	89700887	493	*	0.681022626	0.005106803	Intron (uc003hsb.2/10144, intron 5 of 17)	4	89647105	89680620	33516	2	10144	uc003hsa.2	-19775	ENSG00000138640	FAM13A	family with sequence similarity 13 member A
chr4	103259097	103259937	841	*	-0.563666858	0.008315464	Promoter (6-7kb)	4	103182821	103266348	83528	2	64116	uc003hwb.1	6411	ENSG00000138821	SLC39A8	solute carrier family 39 member 8
chr4	122186182	122186681	500	*	0.845228381	0.002044108	Distal Intergenic	4	122052564	122148621	96058	2	79931	uc021xrj.1	-37561	ENSG00000050730	TNIP3	TNFAIP3 interacting protein 3
chr4	144104622	144105169	548	*	0.757032652	0.002584022	Promoter (<=1kb)	4	144106070	144136729	30660	1	84640	uc003ija.4	-901	ENSG00000170185	USP38	ubiquitin specific peptidase 38
chr4	153561870	153562564	695	*	-0.600690986	0.006708116	Exon (uc003imw.2/201799, exon 6 of 7)	4	153547266	153601317	54052	2	201799	uc003imw.2	38753	ENSG00000170006	TMEM154	transmembrane protein 154
chr4	170213719	170214482	764	*	0.580332794	0.006355116	Distal Intergenic	4	170015407	170192249	176843	2	57630	uc003isa.1	-21470	ENSG00000154447	SH3RF1	SH3 domain containing ring finger 1
chr4	174271784	174272192	409	*	0.686111106	0.008534506	Distal Intergenic	4	174252527	174255595	3069	2	3148	uc003itb.2	-16189	ENSG00000164104	HMGB2	high mobility group box 2
chr4	185169606	185169963	358	*	-0.730325169	0.007050278	Distal Intergenic	4	185009859	185139114	129256	2	133121	uc003iwc.3	-30492	ENSG00000164303	ENPP6	ectonucleotide pyrophosphatase/phosphodiesterase 6
chr5	40660211	40660556	346	*	0.709393627	0.008313331	Distal Intergenic	5	40680032	40693837	13806	1	5734	uc003jlz.3	-19476	ENSG00000171522	PTGER4	prostaglandin E receptor 4
chr5	81047916	81048775	860	*	-0.600257626	0.002220193	Promoter (<=1kb)	5	80713179	81047072	333894	2	23635	uc031skm.1	-844	ENSG00000145687	SSBP2	single stranded DNA binding protein 2
chr5	88222557	88222982	426	*	-0.780068012	0.002007622	Intron (uc003kjn.1/uc003kjn.1, intron 2 of 3)	5	88014058	88199922	185865	2	4208	uc003kjm.3	-22635	ENSG00000081189	MEF2C	myocyte enhancer factor 2C
chr5	135323099	135323682	584	*	-0.561581846	0.008189179	Distal Intergenic	5	135282600	135290723	8124	2	3950	uc003lbe.1	-32376	ENSG00000145826	LECT2	leukocyte cell derived chemotaxin 2
chr5	142479940	142480317	378	*	-0.626297105	0.007066315	Intron (uc003lmt.3/23092, intron 17 of 22)	5	142239170	142248475	9306	2	100874239	uc003lmv.3	-231465	ENSG00000226272	ARHGAP26-AS1	ARHGAP26 antisense RNA 1
chr5	153763568	153763899	332	*	-0.828705247	0.001326696	Intron (uc003lvg.1/55568, intron 6 of 6)	5	153769329	153825382	56054	2	386627	uc003lvi.3	61483	NA	SAP30L-AS1	SAP30L antisense RNA 1 (head to head)
chr5	164447191	164447890	700	*	0.758890414	0.00324125	Distal Intergenic	5	162944463	162946359	1897	1	27430	uc003lzm.4	1502728	ENSG00000038274	MAT2B	methionine adenosyltransferase 2B
chr5	169488192	169488581	390	*	-0.756696868	0.003245069	Promoter (4-5kb)	5	169483442	169510386	26945	1	1794	uc003mah.3	4750	ENSG00000134516	DOCK2	dedicator of cytokinesis 2
chr5	177474857	177475400	544	*	-0.631674224	0.007525633	Intron (uc011dge.2/653316, intron 11 of 11)	5	177435986	177474656	38671	1	653316	uc031smf.1	38871	ENSG00000204677	FAM153C	family with sequence similarity 153 member C
chr6	2126851	2127260	410	*	0.674285733	0.007058722	Intron (uc021ykn.1/2762, intron 1 of 10)	6	1624035	2176225	552191	2	2762	uc021ykn.1	48965	ENSG00000112699	GMDS	GDP-mannose 4,6-dehydratase
chr6	7635431	7636220	790	*	0.5925724	0.005651719	Distal Intergenic	6	7602856	7609031	6176	1	154007	uc003mxt.1	32575	ENSG00000168566	SNRNP48	small nuclear ribonucleoprotein U11/U12 subunit 48
chr6	32160890	32161430	541	*	-0.607880023	0.00834601	Promoter (<=1kb)	6	32158543	32160692	2150	2	63940	uc003oay.4	-198	ENSG00000213654	GPSM3	G protein signaling modulator 3
chr6	36406160	36406591	432	*	-0.613621123	0.005125062	Promoter (3-4kb)	6	36410544	36458315	47772	1	222658	uc003ome.3	-3953	ENSG00000112078	KCTD20	potassium channel tetramerization domain containing 20
chr6	44288981	44289888	908	*	0.661542736	0.003074871	Promoter (7-8kb)	6	44266463	44281063	14601	2	57505	uc010jza.1	-7918	ENSG00000124608	AARS2	alanyl-tRNA synthetase 2, mitochondrial
chr6	74191297	74192211	915	*	-0.606625324	0.004324401	Promoter (1-2kb)	6	74189659	74190528	870	1	25821	uc010kaw.1	1638	ENSG00000135297	MTO1	mitochondrial tRNA translation optimization 1
chr6	88220299	88220779	481	*	-0.638010712	0.008543139	Intron (uc003plx.3/10559, intron 10 of 10)	6	88182643	88222057	39415	1	10559	uc011dzj.2	37656	ENSG00000164414	SLC35A1	solute carrier family 35 member A1
chr6	99461404	99461922	519	*	1.031451763	8.40E-05	Distal Intergenic	6	99321601	99395849	74249	2	26235	uc003pph.1	-65555	ENSG00000112234	FBXL4	F-box and leucine rich repeat protein 4
chr6	106315809	106316435	627	*	0.658749979	0.004280411	Distal Intergenic	6	106534195	106557814	23620	1	639	uc003prd.2	-217760	ENSG00000057657	PRDM1	PR/SET domain 1
chr6	109222986	109223319	334	*	-0.643205615	0.0085497	Intron (uc003pss.4/84071, intron 7 of 17)	6	109169619	109295352	125734	1	84071	uc011eao.2	53367	ENSG00000118690	ARMC2	armadillo repeat containing 2
chr6	110061956	110062495	540	*	0.742911949	0.002532825	Intron (uc003ptt.2/9896, intron 7 of 22)	6	110012424	110146634	134211	1	9896	uc011eau.1	49532	ENSG00000112367	FIG4	FIG4 phosphoinositide 5-phosphatase
chr6	114011190	114011885	696	*	0.677446597	0.004345881	Distal Intergenic	6	114178527	114184652	6126	1	4082	uc003pvy.4	-166642	ENSG00000277443	MARCKS	myristoylated alanine rich protein kinase C substrate
chr6	130378811	130379352	542	*	-0.625809937	0.007900676	Intron (uc003qbt.3/84456, intron 9 of 22)	6	130339728	130462594	122867	1	84456	uc003qbu.3	39083	ENSG00000198945	L3MBTL3	L3MBTL3, histone methyl-lysine binding protein
chr6	134581574	134582029	456	*	0.765356222	0.003219413	3' UTR	6	134490384	134639196	148813	2	6446	uc003qeo.4	57167	ENSG00000118515	SGK1	serum/glucocorticoid regulated kinase 1
chr6	147693209	147694126	918	*	0.659787187	0.003418571	Intron (uc003qlz.3/134957, intron 25 of 27)	6	147646095	147661829	15735	1	134957	uc003qma.4	47114	ENSG00000164506	STXBP5	syntaxin binding protein 5
chr7	7578921	7579493	573	*	0.671801093	0.008283966	Promoter (3-4kb)	7	7398244	7575460	177217	2	340267	uc011jxe.1	-3461	ENSG00000215018	COL28A1	collagen type XXVIII alpha 1 chain
chr7	21983667	21984177	511	*	0.753398052	0.002323402	Promoter (1-2kb)	7	21940517	21985542	45026	2	55536	uc003sve.4	1365	ENSG00000164649	CDCA7L	cell division cycle associated 7 like
chr7	22615049	22615477	429	*	0.690767733	0.00751676	Distal Intergenic	7	22602956	22613617	10662	1	100506178	uc003svi.2	12093	ENSG00000232759	LOC100506178	uncharacterized LOC100506178
chr7	30382395	30382904	510	*	-0.593931595	0.009717644	Intron (uc003tat.3/223082, intron 2 of 4)	7	30409666	30412410	2745	1	222161	uc003tau.3	-26762	NA	DKFZP586I1420	uncharacterized protein DKFZp586I1420
chr7	30828092	30828507	416	*	0.789747321	0.00103987	Intron (uc010kwe.3/100526825, intron 6 of 19)	7	30811033	30932002	120970	1	84182	uc003tbt.3	17059	ENSG00000106125	MINDY4	MINDY lysine 48 deubiquitinase 4
chr7	38765486	38766140	655	*	0.670977686	0.00688656	3' UTR	7	38763543	38785213	21671	2	27072	uc003tgx.3	19073	ENSG00000006715	VPS41	VPS41, HOPS complex subunit
chr7	41567841	41568549	709	*	0.90210202	0.000475873	Distal Intergenic	7	41733514	41752792	19279	1	285954	uc003ths.2	-164965	ENSG00000224116	INHBA-AS1	INHBA antisense RNA 1
chr7	71522916	71523607	692	*	0.642467431	0.004620046	Intron (uc003twa.4/83698, intron 3 of 5)	7	71244476	71802208	557733	2	83698	uc003twa.4	278601	ENSG00000183166	CALN1	calneuron 1
chr7	87934239	87934644	406	*	0.76765472	0.004731545	Promoter (1-2kb)	7	87905744	87936228	30485	2	79689	uc003ujs.3	1584	ENSG00000127954	STEAP4	STEAP4 metalloreductase
chr7	96803892	96804363	472	*	0.719530028	0.007612356	Intron (uc003uoo.4/57001, intron 1 of 1)	7	96745905	96811075	65171	1	57001	uc003uoo.4	57987	ENSG00000196636	SDHAF3	succinate dehydrogenase complex assembly factor 3
chr7	128274067	128274625	559	*	0.641963323	0.004687086	Promoter (6-7kb)	7	128281295	128301052	19758	1	402483	uc010lll.2	-6670	NA	LINC01000	long intergenic non-protein coding RNA 1000
chr7	128451917	128452584	668	*	0.623889982	0.00669284	Promoter (5-6kb)	7	128446291	128462187	15897	1	64753	uc003vny.2	5626	ENSG00000128596	CCDC136	coiled-coil domain containing 136
chr7	129230902	129231409	508	*	0.637826119	0.007497485	Distal Intergenic	7	129251555	129396922	145368	1	4899	uc003voz.3	-20146	ENSG00000106459	NRF1	nuclear respiratory factor 1
chr7	148789011	148789690	680	*	-0.717534219	0.000828825	Promoter (1-2kb)	7	148766733	148787869	21137	2	136051	uc011kuk.1	-1142	ENSG00000197362	ZNF786	zinc finger protein 786
chr7	156700537	156701031	495	*	0.821702213	0.002433339	Distal Intergenic	7	156473570	156685902	212333	2	64327	uc011kvx.2	-14635	ENSG00000105983	LMBR1	limb development membrane protein 1
chr7	157342499	157342929	431	*	0.594494307	0.009392772	Intron (uc011kwa.2/5799, intron 21 of 22)	7	157367028	157367114	87	2	406945	uc011kwb.1	24185	ENSG00000207960	MIR153-2	microRNA 153-2
chr8	18847673	18848055	383	*	-0.76073998	0.002144107	Intron (uc003wza.3/23362, intron 1 of 15)	8	18384813	18871196	486384	2	23362	uc003wza.3	23141	ENSG00000156011	PSD3	pleckstrin and Sec7 domain containing 3
chr8	38628177	38628937	761	*	-0.684154954	0.000979815	Intron (uc011lby.1/6867, intron 1 of 6)	8	38614757	38698136	83380	1	6867	uc010lwo.1	13420	ENSG00000147526	TACC1	transforming acidic coiled-coil containing protein 1
chr8	68293109	68293474	366	*	0.69139953	0.009674021	Distal Intergenic	8	68109884	68255912	146029	2	10565	uc003xxo.2	-37197	ENSG00000066777	ARFGEF1	ADP ribosylation factor guanine nucleotide exchange factor 1
chr8	97339852	97340325	474	*	0.692920537	0.005565627	Intron (uc003yht.1/9791, intron 10 of 12)	8	97274167	97346774	72608	1	9791	uc003yhu.1	65685	ENSG00000156471	PTDSS1	phosphatidylserine synthase 1
chr8	119023983	119024556	574	*	0.652914796	0.009332126	Intron (uc003yok.1/2131, intron 1 of 10)	8	118811602	119124058	312457	2	2131	uc003yok.1	99502	ENSG00000182197	EXT1	exostosin glycosyltransferase 1
chr8	131334871	131335586	716	*	-0.63038083	0.002021399	Intron (uc003yta.2/50807, intron 3 of 29)	8	131307601	131308779	1179	2	29065	uc003ytc.2	-26092	NA	ASAP1-IT1	ASAP1 intronic transcript 1
chr8	135807421	135807738	318	*	0.799956233	0.004925339	Promoter (5-6kb)	8	135812763	135812850	88	2	407030	uc011ljk.2	5112	ENSG00000207582	MIR30B	microRNA 30b
chr8	142136177	142136874	698	*	-0.592090628	0.002190301	Promoter (1-2kb)	8	142138720	142152610	13891	1	22898	uc003yvw.1	-1846	ENSG00000105339	DENND3	DENN domain containing 3
chr9	21276030	21276587	558	*	0.769170022	0.003042586	Promoter (1-2kb)	9	21277687	21278562	876	2	3453	uc003zou.1	1975	NA	IFNA22P	interferon alpha 22, pseudogene
chr9	37552100	37552762	663	*	0.705832384	0.00633094	Intron (uc004aab.3/26267, intron 1 of 10)	9	37510889	37576250	65362	2	26267	uc004aab.3	23488	ENSG00000147912	FBXO10	F-box protein 10
chr9	77784602	77785199	598	*	0.614219881	0.009552455	Distal Intergenic	9	77703501	77762114	58614	1	26578	uc004ajx.4	81101	ENSG00000134996	OSTF1	osteoclast stimulating factor 1
chr9	110571989	110572633	645	*	0.609287021	0.007422825	Distal Intergenic	9	110247133	110252047	4915	2	9314	uc031tes.1	-319942	ENSG00000136826	KLF4	Kruppel like factor 4
chr9	111357138	111357546	409	*	-0.92035059	0.001404549	Distal Intergenic	9	111616869	111618275	1407	2	10880	uc004bdi.3	260729	ENSG00000148156	ACTL7B	actin like 7B
chr9	115380987	115381515	529	*	0.663931874	0.008504279	Intron (uc004bgf.1/158405, intron 2 of 3)	9	115448791	115480387	31597	2	58493	uc004bgg.3	98872	ENSG00000148153	INIP	INTS3 and NABP interacting protein
chr9	131239260	131240197	938	*	0.608368289	0.005613928	Intron (uc011maz.2/4957, intron 7 of 15)	9	131258135	131263571	5437	1	4957	uc004bvh.3	-17938	ENSG00000136811	ODF2	outer dense fiber of sperm tails 2
chr9	131273763	131274315	553	*	-0.643383296	0.002750387	Promoter (6-7kb)	9	131266971	131304580	37610	1	2733	uc010myd.3	6792	ENSG00000119392	GLE1	GLE1, RNA export mediator
chr9	133820539	133820950	412	*	0.790182728	0.001561391	Promoter (6-7kb)	9	133804954	133814455	9502	2	84929	uc011mcd.1	-6084	ENSG00000130720	FIBCD1	fibrinogen C domain containing 1
chr9	137279109	137279762	654	*	-0.598700103	0.004685887	Promoter (7-8kb)	9	137271257	137271318	62	1	100616236	uc022bpa.1	7852	ENSG00000263897	MIR4669	microRNA 4669
chr9	137517230	137517742	513	*	-0.726254729	0.000687965	Distal Intergenic	9	137533651	137736688	203038	1	1289	uc004cfe.4	-15909	ENSG00000130635	COL5A1	collagen type V alpha 1 chain
