# Supplementary material for: 5-Hydroxymethylcytosine profiles of cfDNA are highly predictive of R-CHOP treatment response in diffuse large B cell lymphoma patients
Source: Clin Epigenetics. 2021 Feb 11;13:33. doi: 10.1186/s13148-020-00973-8 (PMC7879534; doi:10.1186/s13148-020-00973-8)
Supplement: Supplementary file 3 — Additional file 3. 13 5hmC feature markers.anotation. [file 13148_2020_973_MOESM3_ESM.csv]

	seqnames	start	end	width	strand	coef	annotation	geneChr	geneStart	geneEnd	geneLength	geneStrand	geneId	transcriptId	distanceToTSS	ENSEMBL	SYMBOL	GENENAME
1	chr1	6721489	6721898	410	*	0.7712	Intron (uc001aof.2/55735, intron 4 of 15)	1	6685210	6695646	10437	1	90326	uc001aoe.2	36279	ENSG00000041988	THAP3	THAP domain containing 3
2	chr1	246290825	246291238	414	*	0.39	Intron (uc001ibk.3/64754, intron 5 of 11)	1	245912642	246094125	181484	2	64754	uc001ibj.3	-196700	ENSG00000185420	SMYD3	SET and MYND domain containing 3
3	chr1	247755954	247756505	552	*	3.1779	Promoter (4-5kb)	1	247751662	247752615	954	1	81470	uc010pyy.2	4292	ENSG00000177489	OR2G2	olfactory receptor family 2 subfamily G member 2
4	chr11	43905400	43905804	405	*	3.3423	Promoter (3-4kb)	11	43902357	43941825	39469	1	221120	uc009ykp.2	3043	ENSG00000166199	ALKBH3	alkB homolog 3, alpha-ketoglutaratedependent dioxygenase
5	chr11	65511519	65512429	911	*	1.5211	Distal Intergenic	11	65485144	65488409	3266	2	84153	uc001ofn.3	-23110	ENSG00000172922	RNASEH2C	ribonuclease H2 subunit C
6	chr11	120211662	120212234	573	*	-3.8797	Promoter (4-5kb)	11	120207618	120360645	153028	1	23365	uc009zat.3	4044	ENSG00000196914	ARHGEF12	Rho guanine nucleotide exchange factor 12
7	chr15	56982146	56982638	493	*	-1.2266	Promoter (7-8kb)	15	56922374	56974675	52302	2	54816	uc010bfp.3	-7471	ENSG00000137871	ZNF280D	zinc finger protein 280D
8	chr16	24916341	24916920	580	*	0.6683	Promoter (1-2kb)	16	24918338	24922949	4612	1	115584	uc002dmv.4	-1418	ENSG00000158865	SLC5A11	solute carrier family 5 member 11
9	chr18	77500908	77501376	469	*	-2.573	Intron (uc002lnh.2/9150, intron 12 of 12)	18	77441430	77514510	73081	1	9150	uc021ult.1	59478	ENSG00000060069	CTDP1	CTD phosphatase subunit 1
10	chr3	98270705	98271079	375	*	0.1052	Distal Intergenic	3	98250743	98251994	1252	1	2838	uc011bgy.3	19962	ENSG00000154165	GPR15	G protein-coupled receptor 15
11	chr3	121430838	121431239	402	*	0.8526	Intron (uc003eei.5/2804, intron 10 of 21)	3	121412588	121448864	36277	2	2804	uc011bjm.1	17625	ENSG00000173230	GOLGB1	golgin B1
12	chr6	99461404	99461922	519	*	1.7188	Distal Intergenic	6	99321601	99395849	74249	2	26235	uc003pph.1	-65555	ENSG00000112234	FBXL4	F-box and leucine rich repeat protein 4
13	chr7	156700537	156701031	495	*	1.0942	Distal Intergenic	7	156473570	156685902	212333	2	64327	uc011kvx.2	-14635	ENSG00000105983	LMBR1	limb development membrane protein 1
